# Supplementary material for: Targeting of Ubiquitin E3 Ligase RNF5 as a Novel Therapeutic Strategy in Neuroectodermal Tumors
Source: Cancers (Basel). 2022 Apr 1;14(7):1802. doi: 10.3390/cancers14071802 (PMC8997491; doi:10.3390/cancers14071802)
Supplement: Supplementary file 1 [file cancers-14-01802-s001.zip]

Archive with 1 entries (1 files):
- cancers-1645907-supplementary.pdf
